# Supplementary material for: Replacement of the Double Meropenem Disc Test with a Lateral Flow Assay for the Detection of Carbapenemase-Producing Enterobacterales and Pseudomonas aeruginosa in Clinical Laboratory Practice
Source: Antibiotics (Basel). 2023 Apr 17;12(4):771. doi: 10.3390/antibiotics12040771 (PMC10135102; doi:10.3390/antibiotics12040771)
Supplement: Supplementary file 1 [file antibiotics-12-00771-s001.zip]

Archive with 1 entries (1 files):
- antibiotics-2305705-supplementary.docx
